# Supplementary material for: Impact of Procedural-Imaging Configurations on Radiation Dose During Endovascular Flow Diverter Treatment for Intracranial Aneurysms: A Comparison Between Hybrid Operating Room and Neuroangiography Suite
Source: Biomedicines. 2026 May 30;14(6):1247. doi: 10.3390/biomedicines14061247 (PMC13297619; doi:10.3390/biomedicines14061247)
Supplement: Supplementary file 1 [file biomedicines-14-01247-s001.zip]

Archive with 1 entries (1 files):
- biomedicines-4322007-supplementary.pdf
